# Supplementary material for: Curcumin-Loaded Mesoporous Silica Nanoparticles Dispersed in Thermo-Responsive Hydrogel as Potential Alzheimer Disease Therapy
Source: Pharmaceutics. 2022 Sep 19;14(9):1976. doi: 10.3390/pharmaceutics14091976 (PMC9504573; doi:10.3390/pharmaceutics14091976)
Supplement: Supplementary file 1 [file pharmaceutics-14-01976-s001.zip]

Archive with 1 entries (1 files):
- pharmaceutics-1892778-supplementary.pdf
